# Supplementary material for: The Omicron Sub-Variant BA.4 Displays a Remarkable Lack of Clinical Signs in a Golden Syrian Hamster Model of SARS-CoV-2 Infection
Source: Viruses. 2023 May 10;15(5):1133. doi: 10.3390/v15051133 (PMC10224153; doi:10.3390/v15051133)
Supplement: Supplementary file 1 [file viruses-15-01133-s001.zip]

Archive with 2 entries (2 files):
- Supplementary Data File S1.fasta
- viruses-2384220-supplementary.pdf
